# Supplementary material for: Learning Curve Analysis of Single-Site Robot-Assisted Hysterectomy
Source: J Clin Med. 2022 Mar 2;11(5):1378. doi: 10.3390/jcm11051378 (PMC8911377; doi:10.3390/jcm11051378)
Supplement: Supplementary file 1 [file jcm-11-01378-s001.zip]

Archive with 1 entries (1 files):
- jcm-1568634-supplementary.pdf
